# Supplementary material for: Identification of Genes Associated with Seed Weight and Development of Functional Markers for GmUBP15 in Glycine max
Source: Biology (Basel). 2026 May 2;15(9):727. doi: 10.3390/biology15090727 (PMC13162593; doi:10.3390/biology15090727)
Supplement: Supplementary file 1 [file biology-15-00727-s001.zip › Supplementary Table.xlsx]

## Sheet: Supplementary Table S1
Classification	Gene Name	Gene description	homologous genes	identity%
G-protein signaling	DEP1 / qPE9-1	Atypical G-protein γ subunit	Glyma.17G048600	50
G-protein signaling	DEP1 / qPE9-1	Atypical G-protein γ subunit	Glyma.09G070100	48
G-protein signaling	GGC2	Atypical G-protein γ subunit	Glyma.15G178100	52
G-protein signaling	GGC2	Atypical G-protein γ subunit	Glyma.17G200900	32
G-protein signaling	GS3	Atypical G-protein γ subunit	Glyma.13G110900	45
G-protein signaling	GS3	Atypical G-protein γ subunit	Glyma.07G040200	43
G-protein signaling	LGY3 / OsLG3b / OsMADS1	MADS-box transcription factor	Glyma.18G004700	68
G-protein signaling	LGY3 / OsLG3b / OsMADS1	MADS-box transcription factor	Glyma.05G148800	67
G-protein signaling	RGA1 / D1	G-protein α subunit	Glyma.06G057000	79
G-protein signaling	RGA1 / D1	G-protein α subunit	Glyma.17G226700	78
G-protein signaling	RGB1	G-protein β subunit	Glyma.04G013100	80
G-protein signaling	RGB1	G-protein β subunit	Glyma.11G118500	80
G-protein signaling	RGG1	G-protein γ subunit	Glyma.10G178700	62
G-protein signaling	RGG1	G-protein γ subunit	Glyma.02G143500	59
G-protein signaling	RGG2	G-protein γ subunit	Glyma.13G190400	46
G-protein signaling	RGG2	G-protein γ subunit	Glyma.15G233100	36
MAPK signaling	DSG1 / OsMAPK6	Mitogen-activated protein kinase	Glyma.07G206200	93
MAPK signaling	DSG1 / OsMAPK6	Mitogen-activated protein kinase	Glyma.02G138800	91
MAPK signaling	FLR1	FERONIA-like receptor-like kinase	Glyma.09G273300	67
MAPK signaling	FLR1	FERONIA-like receptor-like kinase	Glyma.18G215800	66
MAPK signaling	OsWRKY53	WRKY family transcription factor	Glyma.18G242000	78
MAPK signaling	OsWRKY53	WRKY family transcription factor	Glyma.09G250500	78
MAPK signaling	SMG1 / OsMKK4	Mitogen-activated protein kinase kinase	Glyma.07G003200	63
MAPK signaling	SMG1 / OsMKK4	Mitogen-activated protein kinase kinase	Glyma.08G223400	63
MAPK signaling	SMG2 / OsMKKK10	Mitogen-activated protein kinase kinase kinase	Glyma.05G080900	62
MAPK signaling	SMG2 / OsMKKK10	Mitogen-activated protein kinase kinase kinase	Glyma.11G058300	61
Other Regulators Involved in Grain Size Control	DEP2 / SRS1 / EP2	Unknown protein	Glyma.16G011100	49
Other Regulators Involved in Grain Size Control	DEP2 / SRS1 / EP2	Unknown protein	Glyma.02G004200	47
Other Regulators Involved in Grain Size Control	FIE1	WD40-containing component of PRC	Glyma.02G152200	67
Other Regulators Involved in Grain Size Control	FIE1	WD40-containing component of PRC	Glyma.10G022000	66
Other Regulators Involved in Grain Size Control	GAD1 / RAE2	EPFL family secretary signal peptide	Glyma.08G134100	46
Other Regulators Involved in Grain Size Control	GAD1 / RAE2	EPFL family secretary signal peptide	Glyma.05G176700	46
Other Regulators Involved in Grain Size Control	GF14f	14-3-3 protein	Glyma.06G101500	84
Other Regulators Involved in Grain Size Control	GF14f	14-3-3 protein	Glyma.14G176900	83
Other Regulators Involved in Grain Size Control	GSA1	UDP-glucosyltransferase	Glyma.19G029600	53
Other Regulators Involved in Grain Size Control	GSA1	UDP-glucosyltransferase	Glyma.05G055300	47
Other Regulators Involved in Grain Size Control	KRP1	Cyclin-dependent kinase inhibitor	Glyma.08G354300	65
Other Regulators Involved in Grain Size Control	KRP1	Cyclin-dependent kinase inhibitor	Glyma.18G170800	65
Other Regulators Involved in Grain Size Control	OsCEN2 / RCN1	Phosphatidylethanolamine-binding protein	Glyma.12G184000	80
Other Regulators Involved in Grain Size Control	OsCEN2 / RCN1	Phosphatidylethanolamine-binding protein	Glyma.19G194300	79
Other Regulators Involved in Grain Size Control	OsFD2	bZIP transcription factor	Glyma.20G049200	67
Other Regulators Involved in Grain Size Control	OsFD2	bZIP transcription factor	Glyma.15G222400	59
Other Regulators Involved in Grain Size Control	OsIQD14	Microtubule-associated protein	Glyma.20G156200	83
Other Regulators Involved in Grain Size Control	OsIQD14	Microtubule-associated protein	Glyma.06G129300	78
Other Regulators Involved in Grain Size Control	OsYUC11	Flavin-containing monooxygenases	Glyma.04G213600	54
Other Regulators Involved in Grain Size Control	OsYUC11	Flavin-containing monooxygenases	Glyma.06G120700	53
Other Regulators Involved in Grain Size Control	qTGW2	Cell number regulator	Glyma.02G133200	66
Other Regulators Involved in Grain Size Control	qTGW2	Cell number regulator	Glyma.07G041300	59
Other Regulators Involved in Grain Size Control	SRS5	α-Tubulin	Glyma.04G088500	98
Other Regulators Involved in Grain Size Control	SRS5	α-Tubulin	Glyma.06G090500	98
Phytohormone signaling and homeostasis	AGO2	ARGONAUTE family protein	Glyma.15G231700	47
Phytohormone signaling and homeostasis	AGO2	ARGONAUTE family protein	Glyma.20G022900	45
Phytohormone signaling and homeostasis	BG1	Cytoplasmic membrane-associated protein	Glyma.04G055100	73
Phytohormone signaling and homeostasis	BG1	Cytoplasmic membrane-associated protein	Glyma.06G055200	68
Phytohormone signaling and homeostasis	BG3/OsPUP4	Purine permease	Glyma.09G047400	51
Phytohormone signaling and homeostasis	BG3/OsPUP4	Purine permease	Glyma.15G154800	50
Phytohormone signaling and homeostasis	D11 / CPB1	BR biosynthetic enzyme	Glyma.16G068100	55
Phytohormone signaling and homeostasis	D11 / CPB1	BR biosynthetic enzyme	Glyma.01G175500	45
Phytohormone signaling and homeostasis	DGS1 / TT3.1	RING-type E3 ubiquitin ligase	Glyma.12G006000	45
Phytohormone signaling and homeostasis	DGS1 / TT3.1	RING-type E3 ubiquitin ligase	Glyma.13G109200	40
Phytohormone signaling and homeostasis	DLT / D62 / GS6	GRAS family transcription factor	Glyma.05G049300	55
Phytohormone signaling and homeostasis	DLT / D62 / GS6	GRAS family transcription factor	Glyma.17G131200	53
Phytohormone signaling and homeostasis	GL10/OsMADS56	MADS-box transcription factor	Glyma.17G132700	58
Phytohormone signaling and homeostasis	GL10/OsMADS56	MADS-box transcription factor	Glyma.07G080900	52
Phytohormone signaling and homeostasis	GL3.3/qTGW3/OsSK41	GS3/SHAGGY-like kinase	Glyma.12G166100	84
Phytohormone signaling and homeostasis	GL3.3/qTGW3/OsSK41	GS3/SHAGGY-like kinase	Glyma.16G002400	84
Phytohormone signaling and homeostasis	GLW10 / OsBSK2	BR biosynthetic enzyme	Glyma.11G121100	69
Phytohormone signaling and homeostasis	GLW10 / OsBSK2	BR biosynthetic enzyme	Glyma.12G046200	53
Phytohormone signaling and homeostasis	GS5	Serine carboxypeptidase-like (SCPL) protein	Glyma.07G236600	64
Phytohormone signaling and homeostasis	GS5	Serine carboxypeptidase-like (SCPL) protein	Glyma.17G037000	64
Phytohormone signaling and homeostasis	GS9	Transcriptional activator	Glyma.05G136600	68
Phytohormone signaling and homeostasis	GS9	Transcriptional activator	Glyma.08G091800	68
Phytohormone signaling and homeostasis	GSK2	GSK3/SHAGGY-like kinase	Glyma.12G129600	90
Phytohormone signaling and homeostasis	GSK2	GSK3/SHAGGY-like kinase	Glyma.06G275800	88
Phytohormone signaling and homeostasis	GW5 / GSE5 / qDEC5	Calmodulin-binding protein	Glyma.09G177200	78
Phytohormone signaling and homeostasis	GW5 / GSE5 / qDEC5	Calmodulin-binding protein	Glyma.12G189900	76
Phytohormone signaling and homeostasis	GW6/OsGASR7	GAST family protein	Glyma.19G133600	80
Phytohormone signaling and homeostasis	GW6/OsGASR7	GAST family protein	Glyma.03G131700	78
Phytohormone signaling and homeostasis	LARGE3 / OML4	MEI2-like protein	Glyma.08G309400	60
Phytohormone signaling and homeostasis	LARGE3 / OML4	MEI2-like protein	Glyma.18G106900	59
Phytohormone signaling and homeostasis	OsARF25	Auxin response factor	Glyma.13G221400	83
Phytohormone signaling and homeostasis	OsARF25	Auxin response factor	Glyma.15G091000	83
Phytohormone signaling and homeostasis	OsARF4	Auxin response factor	Glyma.04G200600	70
Phytohormone signaling and homeostasis	OsARF4	Auxin response factor	Glyma.12G164100	68
Phytohormone signaling and homeostasis	OsARF6	Auxin response factor	Glyma.05G143800	87
Phytohormone signaling and homeostasis	OsARF6	Auxin response factor	Glyma.02G281700	84
Phytohormone signaling and homeostasis	OsBZR1	BR-signaling transcription factor	Glyma.14G127400	80
Phytohormone signaling and homeostasis	OsBZR1	BR-signaling transcription factor	Glyma.07G099100	77
Phytohormone signaling and homeostasis	OsERF115	ERF transcription factor	Glyma.13G112400	35
Phytohormone signaling and homeostasis	OsGASR9	GAST family protein	Glyma.06G044400	53
Phytohormone signaling and homeostasis	OsGASR9	GAST family protein	Glyma.17G237100	52
Phytohormone signaling and homeostasis	OsOFP3	OVATE family protein	Glyma.11G159800	50
Phytohormone signaling and homeostasis	OsOFP3	OVATE family protein	Glyma.05G230900	47
Phytohormone signaling and homeostasis	OsPIL15	Basic helix-loop-helix transcription factor	Glyma.10G042800	80
Phytohormone signaling and homeostasis	OsPIL15	Basic helix-loop-helix transcription factor	Glyma.17G241000	77
Phytohormone signaling and homeostasis	OsWRKY36	WRKY family transcription factor	Glyma.09G244000	89
Phytohormone signaling and homeostasis	OsWRKY36	WRKY family transcription factor	Glyma.03G109100	88
Phytohormone signaling and homeostasis	qGL3/qGL3.1/OsPPKL1	Serine/threonine protein phosphatase	Glyma.11G194400	93
Phytohormone signaling and homeostasis	qGL3/qGL3.1/OsPPKL1	Serine/threonine protein phosphatase	Glyma.12G095300	90
Phytohormone signaling and homeostasis	SG2	Ribonuclease H-like domain protein	Glyma.05G053200	81
Phytohormone signaling and homeostasis	SG2	Ribonuclease H-like domain protein	Glyma.17G135600	81
Phytohormone signaling and homeostasis	SLG	BAHD acyltransferase-like protein	Glyma.13G340900	68
Phytohormone signaling and homeostasis	SLG	BAHD acyltransferase-like protein	Glyma.08G063100	68
Transcriptional regulatory pathway	BCL1	bHLH transcription factor	Glyma.03G086800	85
Transcriptional regulatory pathway	BCL1	bHLH transcription factor	Glyma.16G087300	85
Transcriptional regulatory pathway	FZP	ERF family transcription factor	Glyma.17G024300	97
Transcriptional regulatory pathway	FZP	ERF family transcription factor	Glyma.07G250100	97
Transcriptional regulatory pathway	GBP1	GAGA-binding transcription factor	Glyma.04G026300	57
Transcriptional regulatory pathway	GBP1	GAGA-binding transcription factor	Glyma.05G137100	57
Transcriptional regulatory pathway	GL6 / SG6	PLATZ transcription factor	Glyma.08G086900	70
Transcriptional regulatory pathway	GL6 / SG6	PLATZ transcription factor	Glyma.05G132300	67
Transcriptional regulatory pathway	GL7 / GW7 / SLG7	TRM-containing protein	Glyma.04G161000	62
Transcriptional regulatory pathway	GL7 / GW7 / SLG7	TRM-containing protein	Glyma.06G204400	62
Transcriptional regulatory pathway	GLW7 / OsSPL13	SPL family transcription factor	Glyma.13G274900	78
Transcriptional regulatory pathway	GLW7 / OsSPL13	SPL family transcription factor	Glyma.12G226000	77
Transcriptional regulatory pathway	GS2 / GL2 / GLW2 / OsGRF4 / PT2	Growth-regulating factor	Glyma.16G007600	94
Transcriptional regulatory pathway	GS2 / GL2 / GLW2 / OsGRF4 / PT2	Growth-regulating factor	Glyma.03G192200	82
Transcriptional regulatory pathway	GW8 / OsSPL16	SPL family transcription factor	Glyma.06G205700	70
Transcriptional regulatory pathway	HOS59	KNOX Ⅱ transcription factor	Glyma.18G083100	80
Transcriptional regulatory pathway	HOS59	KNOX Ⅱ transcription factor	Glyma.04G064100	77
Transcriptional regulatory pathway	OsbZIP76	bZIP transcription factor	Glyma.05G070700	88
Transcriptional regulatory pathway	OsbZIP76	bZIP transcription factor	Glyma.17G153400	86
Transcriptional regulatory pathway	OsGIF1	GRF-interacting factor	Glyma.19G246600	74
Transcriptional regulatory pathway	OsGIF1	GRF-interacting factor	Glyma.06G134400	71
Transcriptional regulatory pathway	OsGRF8	Growth-regulating factor	Glyma.08G265700	82
Transcriptional regulatory pathway	OsGRF8	Growth-regulating factor	Glyma.01G144900	71
Transcriptional regulatory pathway	OsLG3	ERF family transcription factor	Glyma.19G213100	86
Transcriptional regulatory pathway	OsLG3	ERF family transcription factor	Glyma.19G262700	86
Transcriptional regulatory pathway	OsSNB / SSH1	AP2 family transcription factor	Glyma.01G188400	81
Transcriptional regulatory pathway	OsSNB / SSH1	AP2 family transcription factor	Glyma.17G170300	81
Transcriptional regulatory pathway	OsSPL18	SPL family transcription factor	Glyma.05G019000	71
Transcriptional regulatory pathway	OsSPL18	SPL family transcription factor	Glyma.17G080700	71
Transcriptional regulatory pathway	PANDA / POW1	Harbinger transposon-derived protein	Glyma.09G120800	27
Transcriptional regulatory pathway	PGL2 / OsBUL1	bHLH transcriptional activator	Glyma.08G298700	68
Transcriptional regulatory pathway	PGL2 / OsBUL1	bHLH transcriptional activator	Glyma.18G123100	66
Transcriptional regulatory pathway	RAV6	B3 DNA-binding domain-containing protein	Glyma.16G017100	87
Transcriptional regulatory pathway	RAV6	B3 DNA-binding domain-containing protein	Glyma.07G048200	87
Ubiquitin-proteasome pathway	CLG1 / OsHRZ2	RING-type E3 ubiquitin ligase	Glyma.08G044700	73
Ubiquitin-proteasome pathway	CLG1 / OsHRZ2	RING-type E3 ubiquitin ligase	Glyma.07G093700	64
Ubiquitin-proteasome pathway	GW2	RING-type E3 ubiquitin ligase	Glyma.15G249000	43
Ubiquitin-proteasome pathway	GW2	RING-type E3 ubiquitin ligase	Glyma.13G259100	43
Ubiquitin-proteasome pathway	HDR3	Ubiquitin receptor	Glyma.11G062400	66
Ubiquitin-proteasome pathway	HDR3	Ubiquitin receptor	Glyma.01G179800	67
Ubiquitin-proteasome pathway	IPA1	squamosa promoter binding protein-like	Glyma.02G121300	75
Ubiquitin-proteasome pathway	IPA1	squamosa promoter binding protein-like	Glyma.01G063700	75
Ubiquitin-proteasome pathway	LG1 / OsUBP15	Ubiquitin-specific protease	Glyma.15G248200	59
Ubiquitin-proteasome pathway	LG1 / OsUBP15	Ubiquitin-specific protease	Glyma.13G259700	60
Ubiquitin-proteasome pathway	OsbZIP47	Basic leucine zipper (bZIP) transcription factor	Glyma.10G276100	70
Ubiquitin-proteasome pathway	OsbZIP47	Basic leucine zipper (bZIP) transcription factor	Glyma.20G113600	70
Ubiquitin-proteasome pathway	OsDA1	Ubiquitin receptor	Glyma.10G098200	82
Ubiquitin-proteasome pathway	OsDA1	Ubiquitin receptor	Glyma.14G077800	61
Ubiquitin-proteasome pathway	WG1 / OsGRX8	CC-type glutaredoxin	Glyma.16G052800	73
Ubiquitin-proteasome pathway	WG1 / OsGRX8	CC-type glutaredoxin	Glyma.19G096600	73
Ubiquitin-proteasome pathway	WTG1 / OsOTUB1	Deubiquitinating enzyme	Glyma.15G065800	70
Ubiquitin-proteasome pathway	WTG1 / OsOTUB1	Deubiquitinating enzyme	Glyma.13G248100	69

## Sheet: Supplementary Table S2
Primer name	Primer sequence (5’- 3’)	Primer purpose
GmUBP5-CDS-F	CCAACCTCTCTCACTCTGCG	CDS amplification primers
GmUBP5-CDS-R	GAACGCCGCTTACAACACAT	CDS amplification primers
GmUBP5-GFP-F	TTGGAGAGAACACGGGGGACTCTAGAATGCGTGTCACCATTGATCT	GFP fusion primers
GmUBP5-GFP-R	TGCCTGGGGGAGGACCTCTAGAATCCGTTCTGTACCTAGACT	GFP fusion primers
GmUBP11-CDS-F	GTCGTCCAATCGTCAGGGTT	CDS amplification primers
GmUBP11-CDS-R	CCGCCTCCAACGAGTACATT	CDS amplification primers
GmUBP11-GFP-F	TTGGAGAGAACACGGGGGACTCTAGAATGCGTGTTACCGGGGATCTAG	GFP fusion primers
GmUBP11-GFP-R	TGCCTGGGGGAGGACCTCTAGAGCTCCGGAACTCCCTGTTGATA	GFP fusion primers
GmUBP33-CDS-F	GGAATGGGTTATGCTGCACT	CDS amplification primers
GmUBP33-CDS-R	TACTGAAAACTTTGAGGCACAGC	CDS amplification primers
GmUBP33-GFP-F	TTGGAGAGAACACGGGGGACTCTAGAATGCTCGAACCGCGAGAATCTG	GFP fusion primers
GmUBP33-GFP-R	TGCCTGGGGGAGGACCTCTAGAAAATTCACACTGACTAGAAGT	GFP fusion primers
GmUBP5-39948753-FAM1	GAAGGTGACCAAGTTCATGCTACTCACATTAAATGGTAGTTCTGGTTTGT	KASP marker primers
GmUBP5-39948753-FAM2	GAAGGTCGGAGTCAACGGATTCTCACATTAAATGGTAGTTCTGGTTTGC	KASP marker primers
GmUBP5-39948753-HEX	GCAAGAGGGTCACTATTAGAGTCATCT	KASP marker primers
GmUBP11-8094856-FAM1	GAAGGTGACCAAGTTCATGCTGAACGAGAAATTCCTCCCCTTCG	KASP marker primers
GmUBP11-8094856-FAM2	GAAGGTCGGAGTCAACGGATTTGAACGAGAAATTCCTCCCCTTCA	KASP marker primers
GmUBP11-8094856-HEX	TGGCAAGTTCAGGATCAGCATCA	KASP marker primers
GmUBP11-8095604-FAM1	GAAGGTGACCAAGTTCATGCTAATTGGGGACTTTTCAGAGGCTAC	KASP marker primers
GmUBP11-8095604-FAM2	GAAGGTCGGAGTCAACGGATTAATTGGGGACTTTTCAGAGGCTAT	KASP marker primers
GmUBP11-8095604-HEX	CACAACTTGCTGGAGTGATGATGTA	KASP marker primers
GmUBP11-8095691-FAM1	GAAGGTGACCAAGTTCATGCTTTGCGGCCATGATCACTTGC	KASP marker primers
GmUBP11-8095691-FAM2	GAAGGTCGGAGTCAACGGATTTTGCGGCCATGATCACTTGT	KASP marker primers
GmUBP11-8095691-HEX	GCACAACTTGCTGGAGTGATGA	KASP marker primers
GmUBP33-36419360-FAM1	GAAGGTGACCAAGTTCATGCTGCATTTCCATATTGACTTTGATGGC	KASP marker primers
GmUBP33-36419360-FAM2	GAAGGTCGGAGTCAACGGATTGCATTTCCATATTGACTTTGATGGT	KASP marker primers
GmUBP33-36419360-HEX	AAGAGCAGTGATTCTGTGTTGGA	KASP marker primers
GmUBP33-36413592-FAM1	GAAGGTGACCAAGTTCATGCTATTGATCACTCCAAAAGGGTCG	KASP marker primers
GmUBP33-36413592-FAM2	GAAGGTCGGAGTCAACGGATTAATTGATCACTCCAAAAGGGTCA	KASP marker primers
GmUBP33-36413592-HEX	AATAATCAGTTCAACAAGTTAGGATTCT	KASP marker primers

## Sheet: Supplementary Table S3
Resource Number	Identification Results
	GmUBP5-39948753	GmUBP11-8094856	GmUBP11-8095604	GmUBP11-8095691	GmUBP33-36419360	GmUBP33-36413592
ZDD00772	F:F	H:H	H:H	H:H	F:F	F:F
ZDD02848	H:H	F:F	F:F	F:F	H:H	H:H
ZDD08213	F:F	F:F	F:F	F:F	H:H	H:H
ZDD08511	H:H	H:H	H:H	H:H	H:H	H:H
ZDD09941	H:H	H:H	H:H	H:H	H:H	H:H
ZDD18527	H:H	H:H	H:H	H:H	H:H	H:H
ZDD23645	F:F	F:F	F:F	F:F	F:F	F:F
ZDD24316	F:F	F:F	F:F	F:F	F:F	F:F
ZDD24324	F:F	F:F	F:F	F:F	F:F	F:F
ZDD00907	H:H	H:H	H:H	H:H	H:H	H:H
ZDD01269	F:F	F:F	F:F	F:F	H:H	H:H
ZDD01522	H:H	H:H	H:H	H:H	H:H	H:H
ZDD01668	F:F	F:F	F:F	F:F	F:F	F:F
ZDD03068	F:F	F:F	F:F	F:F	F:F	F:F
ZDD03279	F:F	F:F	F:F	F:F	F:F	F:F
ZDD03515	H:H	H:H	H:H	H:H	H:H	H:H
ZDD04799	F:F	F:F	F:F	F:F	F:F	F:F
ZDD06154	F:F	F:F	F:F	F:F	F:F	F:F
ZDD08251	F:H	F:F	F:F	F:F	H:H	H:H
ZDD08487	H:H	H:H	H:H	H:H	H:H	H:H
ZDD10060	H:H	F:F	F:F	F:F	H:H	H:H
ZDD10254	H:H	F:F	F:F	F:F	H:H	H:H
ZDD11340	F:F	F:F	F:F	F:F	F:F	F:F
ZDD11519	F:F	F:F	F:F	F:F	F:F	F:F
ZDD12136	F:F	F:F	F:F	F:F	F:F	F:F
ZDD18729	F:F	H:H	H:H	H:H	F:F	F:F
ZDD19648	F:F	F:F	F:F	F:F	F:F	F:F
ZDD19733	F:F	F:F	F:F	F:F	H:H	H:H
ZDD20238	F:F	F:F	F:F	F:F	F:F	F:F
ZDD21431	F:F	F:F	F:F	F:F	F:F	F:F
ZDD24160	F:F	F:F	F:F	F:F	F:F	F:F
ZDD24565	F:F	F:F	F:F	F:F	F:F	F:F
WDD02989	H:H	F:F	F:F	F:F	H:H	H:H
ZDD06994	F:F	F:F	F:F	F:F	H:H	H:H
ZDD32454	F:F	F:F	F:F	F:F	H:H	H:H
ZDD32463	F:F	F:F	F:F	F:F	H:H	H:H
ZDD32467	F:F	F:F	F:F	F:F	H:H	H:H
ZDD32493	F:F	F:F	F:F	F:F	H:H	H:H
ZDD32520	F:F	F:F	F:F	F:F	H:H	H:H
ZDD00434	F:F	F:F	F:F	F:F	H:H	H:H
ZDD00621	H:H	F:F	F:F	F:F	H:H	H:H
ZDD07297	F:F	F:F	F:F	F:F	H:H	H:H
ZDD07365	H:H	H:H	H:H	H:H	H:H	H:H
ZDD07374	F:F	F:F	F:F	F:F	H:H	H:H
ZDD07383	H:H	F:F	F:F	F:F	H:H	H:H
ZDD24479	H:H	F:F	F:F	F:F	H:H	H:H
ZDD00755	H:H	F:F	F:F	F:F	H:H	H:H
ZDD00864	H:H	H:H	H:H	H:H	H:H	H:H
ZDD00893	H:H	H:H	H:H	H:H	H:H	H:H
ZDD01039	F:F	F:F	F:F	F:F	H:H	H:H
ZDD01263	F:F	F:F	F:F	F:F	H:H	H:H
ZDD01347	F:F	F:F	F:F	F:F	H:H	H:H
ZDD01357	F:F	F:F	F:F	F:F	H:H	H:H
ZDD07793	F:F	F:F	F:F	F:F	H:H	H:H
